# Supplementary material for: Co-Delivery of Paclitaxel Prodrug, Gemcitabine and Porphine by Micelles for Pancreatic Cancer Treatment via Chemo-Photodynamic Combination Therapy
Source: Pharmaceutics. 2022 Oct 25;14(11):2280. doi: 10.3390/pharmaceutics14112280 (PMC9698062; doi:10.3390/pharmaceutics14112280)
Supplement: Supplementary file 1 [file pharmaceutics-14-02280-s001.zip]

Archive with 1 entries (1 files):
- pharmaceutics-1929619-supplementary.pdf
